# Supplementary material for: Fundamental Motor Skills and Motor Competence in Children and Adolescents with Autism Spectrum Disorder (ASD): A Narrative Review
Source: Children (Basel). 2026 Apr 8;13(4):520. doi: 10.3390/children13040520 (PMC13114944; doi:10.3390/children13040520)
Supplement: Supplementary file 1 [file children-13-00520-s001.zip]

Archive with 1 entries (1 files):
- children-4197151-supplementary.pdf
